# Supplementary material for: Spatiotemporal Eye-Tracking Feature Set for Improved Recognition of Dyslexic Reading Patterns in Children
Source: Sensors (Basel). 2022 Jun 29;22(13):4900. doi: 10.3390/s22134900 (PMC9269601; doi:10.3390/s22134900)
Supplement: Supplementary file 1 [file sensors-22-04900-s001.zip]

Archive with 13 entries (13 files):
- Figure S10_Red_background.png
- Figure S11_Turquoise_overlay.png
- Figure S12_Blue_background.png
- Figure S13_Turqoise_background.png
- Figure S1_White_background.png
- Figure S2_Yellow_background.png
- Figure S3_Red_overlay.png
- Figure S4_Orange_background.png
- Figure S5_Yellow_overlay.png
- Figure S6_Orange_overlay.png
- Figure S7_Blue_overlay.png
- Figure S8_Purple_background.png
- Figure S9_Purple_overlay.png
